# Supplementary material for: Levels, Distribution and Health Risk Assessment of Organochlorine Pesticides in Agricultural Soils from the Pearl River Delta of China
Source: Int J Environ Res Public Health. 2022 Oct 13;19(20):13171. doi: 10.3390/ijerph192013171 (PMC9603595; doi:10.3390/ijerph192013171)
Supplement: Supplementary file 1 [file ijerph-19-13171-s001.zip]

Archive with 1 entries (1 files):
- ijerph-1882760-supplementary.pdf
